# Supplementary material for: Benchmarking the Fluxional Processes of Organometallic Piano-Stool Complexes
Source: Molecules. 2021 Apr 16;26(8):2310. doi: 10.3390/molecules26082310 (PMC8073612; doi:10.3390/molecules26082310)
Supplement: Supplementary file 1 [file molecules-26-02310-s001.zip]

Archive with 1 entries (1 files):
- molecules-1189280-supplementary.pdf
